# Supplementary material for: A set of novel SNP loci for differentiating continental populations and three Chinese populations
Source: PeerJ. 2019 Mar 29;7:e6508. doi: 10.7717/peerj.6508 (PMC6445247; doi:10.7717/peerj.6508)
Supplement: Table S5 — The training set and three Chinese populations were downloaded from CEPH-HGDP (Li et al., 2008). The testing set was downloaded from 1000 Genomes Phase 3 (Genomes Project Consortium et al., 2015). [file peerj-07-6508-s005.xls]

## Sheet: 1
Supplementary Table 5: Multinomial logistic regression analysis of three Chinese population based on 48 SNP loci.
Individuals	Population	Classifications	Likelihood Uygur	Likelihood Han	Likelihood Mongolian
Uygur1	Uygur	Uygur	1	1.6582e-15	5.1147e-17
Uygur2	Uygur	Uygur	1	1.0191e-32	4.0127e-18
Uygur3	Uygur	Uygur	1	1.9425e-39	1.0364e-25
Uygur4	Uygur	Uygur	1	3.4963e-30	4.5384e-06
Uygur5	Uygur	Uygur	1	3.0228e-21	7.2048e-37
Uygur6	Uygur	Uygur	1	6.5327e-57	6.385e-21
Uygur7	Uygur	Uygur	1	1.1007e-34	1.2144e-11
Uygur8	Uygur	Uygur	1	8.4132e-18	1.9962e-22
Uygur9	Uygur	Uygur	1	3.0066e-28	1.1949e-25
Uygur10	Uygur	Uygur	1	1.4745e-34	1.1689e-21
Han1	Han	Han	3.9757e-16	1	6.3071e-17
Han2	Han	Han	7.8268e-22	1	5.3249e-12
Han3	Han	Han	3.4293e-20	1	5.3249e-32
Han4	Han	Han	4.0096e-21	1	2.2664e-31
Han5	Han	Han	4.3081e-17	1	1.4786e-17
Han6	Han	Han	3.3149e-25	1	8.2193e-25
Han7	Han	Han	8.5474e-25	1	1.1448e-26
Han8	Han	Han	9.4764e-32	1	4.0031e-06
Han9	Han	Han	1.0898e-31	1	5.0888e-23
Han10	Han	Han	3.3657e-24	1	1.2546e-16
Han11	Han	Han	1.7807e-14	1	2.6238e-27
Han12	Han	Han	2.8866e-27	1	5.5275e-23
Han13	Han	Han	4.978e-33	1	8.0455e-14
Han14	Han	Han	3.0885e-16	1	1.3078e-23
Han15	Han	Han	3.8153e-23	1	1.5496e-19
Han16	Han	Han	4.9115e-28	1	8.948e-27
Han17	Han	Han	3.4893e-11	1	3.8429e-14
Han18	Han	Han	1.48e-35	1	1.5235e-23
Han19	Han	Han	2.5973e-27	1	9.6559e-24
Han20	Han	Han	9.6333e-21	1	6.7796e-14
Han21	Han	Han	2.8435e-38	1	2.1907e-19
Han22	Han	Han	2.0183e-36	1	8.821e-08
Han23	Han	Han	3.7053e-23	1	2.554e-21
Han24	Han	Han	6.2357e-33	1	5.5814e-29
Han25	Han	Han	3.9647e-11	1	3.6526e-15
Han26	Han	Han	8.5581e-17	1	3.0436e-15
Han27	Han	Han	1.1091e-19	1	5.9531e-10
Han28	Han	Han	6.2882e-26	1	1.9377e-24
Han29	Han	Han	4.0664e-17	1	1.0439e-23
Han30	Han	Han	4.3887e-17	1	2.3159e-15
Han31	Han	Han	3.8714e-36	1	6.1647e-17
Han32	Han	Han	4.2204e-27	1	4.8975e-32
Han33	Han	Han	2.0432e-10	1	1.8159e-17
Han34	Han	Han	7.895e-22	1	2.7704e-14
Han35	Han	Han	3.2976e-32	1	3.3764e-12
Han36	Han	Han	6.2349e-17	1	4.5022e-15
Han37	Han	Han	5.0277e-13	1	1.755e-24
Han38	Han	Han	3.5645e-13	1	8.0544e-13
Han39	Han	Han	1.5048e-27	1	2.2117e-24
Han40	Han	Han	8.89e-18	1	5.5085e-20
Han41	Han	Han	1.7019e-25	1	3.7003e-16
Han42	Han	Han	2.5417e-21	1	1.7325e-12
Han43	Han	Han	1.4859e-27	1	5.9255e-20
Han44	Han	Han	7.2316e-12	1	1.899e-24
Mongolian1	Mongolian	Mongolian	1.7787e-28	7.2502e-30	1
Mongolian2	Mongolian	Mongolian	1.37e-24	1.2457e-29	1
Mongolian3	Mongolian	Mongolian	6.7265e-05	3.3088e-10	0.99993
Mongolian4	Mongolian	Mongolian	1.1716e-23	2.4862e-28	1
Mongolian5	Mongolian	Mongolian	1.6139e-17	5.3434e-30	1
Mongolian6	Mongolian	Mongolian	2.7669e-17	1.7254e-20	1
Mongolian7	Mongolian	Mongolian	2.7586e-09	2.3781e-21	1
Mongolian8	Mongolian	Mongolian	8.3899e-16	2.9425e-16	1
Mongolian9	Mongolian	Mongolian	1.9969e-13	1.2789e-09	1
Mongolian10	Mongolian	Mongolian	4.899e-17	2.5297e-24	1
